# Supplementary material for: Excessive Extracellular Ammonium Production by a Free-Living Nitrogen-Fixing Soil Clostridium sp. Strain
Source: Microorganisms. 2024 Dec 19;12(12):2634. doi: 10.3390/microorganisms12122634 (PMC11679708; doi:10.3390/microorganisms12122634)
Supplement: Supplementary file 1 [file microorganisms-12-02634-s001.zip]

Archive with 1 entries (1 files):
- microorganisms-3322582-supplementary.pdf
